# Supplementary material for: Whole-Genome Sequencing and Bioinformatics as Pertinent Tools to Support Helicobacteracae Taxonomy, Based on Three Strains Suspected to Belong to Novel Helicobacter Species
Source: Front Microbiol. 2019 Dec 6;10:2820. doi: 10.3389/fmicb.2019.02820 (PMC6908825; doi:10.3389/fmicb.2019.02820)
Supplement: TABLE S1 — Average nucleotide identity based on BLAST (ANIb) and pairwise in silico DNA–DNA hybridization (DDH) values (%) for strains CNRCH 2005/566H, 48519 and Cn23e and other Helicobacter species. The DDH values were calculated using Genome-to-Genome Distance Calculator (v. 2.1; http://ggdc.dsmz.de/distcalc2.php) formula 2 (isDDH estimates based on identities/HSP length). The Helicobacter species and accession numbers for each genome and genes used for the analyses are indicated on the second sheet of the Table. HSP, high-scoring segment pairs. [file Table_1.XLSX]

## Sheet: ANI-DDH
ANI-DDH
	2005/556H	48519	Cn23e	1	2	3	4	5	6	7	8	9	10	11	12	13	14	15	16	17	18	19	20	21	22	23	24	25	26	27	28	29	30	31	32	33	34	35	36	37	38	39	40	41	42	43	44	45	46
2005/556h	***	74.9241	74.1077	74.1922	74.6684	76.0866	74.1651	73.9363	74.672	74.414	74.4192	74.4438	74.4397	74.4198	73.9398	73.9707	74.4971	76.8204	76.8603	74.2637	74.2934	74.3037	74.2711	74.3891	74.5741	74.7941	74.6308	74.6281	74.5439	74.041	74.6477	74.0686	74.3858	74.3564	75.8914	73.8848	74.7375	74.406	74.6736	74.5056	74.4683	76.4453	74.692	74.3719	74.1906	74.6827	74.5232	76.1047	74.2532
48519	17	***	74.0842	74.2441	74.4195	74.5998	74.307	74.0218	74.8879	77.0236	77.0174	77.2182	77.1869	77.2347	74.0628	74.0839	74.6238	74.707	74.7262	76.8667	76.1358	76.3218	74.1971	74.2325	74.6054	88.7655	89.7061	89.6959	74.1084	74.0581	75.2148	74.0528	75.2566	75.4141	74.7044	74.0589	77.481	75.6289	77.2902	77.4415	75.8541	74.6594	77.2432	77.3195	74.551	89.0089	76.8884	74.5972	74.3618
Cn23e	15.5	0	***	74.6919	74.0258	73.992	73.8536	79.8083	***	73.9027	73.8988	73.9232	73.9302	73.9325	78.6967	78.6208	74.0213	73.9723	73.9742	74.1188	74.1163	74.2022	74.543	74.6184	74.1143	74.044	73.9834	73.9523	73.9485	86.29	74.0007	97.3968	74.0981	74.1417	74.0214	76.659	74.0016	74.0883	73.9562	74.0962	74.0999	73.9744	74.08	74.085	73.908	74.098	74.1335	74.0469	73.8996
1	13.3	15	16.2	***	74.5372	74.3765	74.3429	74.9438	75.5083	74.3713	74.352	74.4391	74.3732	74.4629	75.2029	75.1731	74.4762	74.6792	74.5031	74.6783	74.661	74.5423	82.8518	80.4912	74.5343	74.5801	74.566	74.5358	74.3743	74.9757	74.6413	75.0549	74.488	74.5522	74.3257	74.9072	74.4931	74.5925	74.4606	74.4835	74.5557	74.3844	74.3827	74.5132	74.5027	74.4597	74.566	74.4768	74.3565
2	19.4	16.6	0	25.1	***	74.6257	74.5367	74.5131	75.8433	74.5184	74.535	74.4883	74.4925	74.4907	74.3004	74.3603	75.6173	74.846	74.8743	74.617	74.646	74.6193	74.5019	74.5518	75.2223	74.6359	74.5776	74.5837	74.5312	74.5156	74.9212	74.5022	74.6704	74.7048	74.6142	74.4648	74.8084	74.599	74.7218	74.6917	74.8347	74.6905	74.8395	74.4843	74.3892	74.6478	74.6578	74.6028	74.5743
3	15.7	18.3	0	25.5	21.2	***	74.5616	74.2797	75.5014	74.5382	74.5385	74.5485	74.5363	74.5519	74.1836	74.3236	74.5836	76.58	76.6257	74.5919	74.4818	74.5526	74.3642	74.3489	74.7298	74.671	74.6674	74.6293	74.5201	74.4031	74.697	74.3246	74.5184	74.5328	76.6385	74.297	75.1695	74.7207	75.3052	75.146	74.8166	76.3253	75.592	74.6115	74.3279	74.6386	74.7277	86.1476	74.9379
4	34.1	17.7	0	36.1	23.2	33.9	***	74.3241	75.9504	75.0911	75.0901	75.1335	75.1247	75.1213	74.2715	74.2947	74.3616	74.4412	74.4158	74.6039	74.5757	74.6691	74.3207	74.3159	74.4178	74.6377	74.6162	74.5281	74.2903	74.3553	74.5831	74.3276	74.4434	74.4712	74.5834	74.3425	74.6427	74.7173	74.7467	74.6902	74.6886	74.5498	74.7202	74.4104	74.3989	74.595	74.7355	75.7918	76.3847
5	0	0	27.1	23.9	22.4	30.8	26.2	***	76.1966	74.2757	74.2776	74.2899	74.2755	74.2735	78.0862	78.0123	74.3634	74.4467	74.435	74.3758	74.4629	74.4538	74.7616	74.8169	74.4659	74.4956	74.4571	74.3982	74.2118	79.2112	74.5288	80.1167	74.4253	74.4142	74.4421	76.2102	74.4086	74.4784	74.4004	74.4367	74.4423	74.3801	74.4654	74.4515	74.4091	74.3988	74.5383	74.2939	74.2539
6	35.2	21.5	0	39.3	19.6	25.8	32.9	30.8	***	95.3919	95.3876	97.3111	97.2462	97.3534	75.3798	75.6107	76.022	76.3672	76.3936	76.1987	75.7058	75.859	75.6722	75.3609	76.037	76.6525	76.7211	76.6888	75.2128	75.9837	76.2583	75.7888	75.715	75.7631	75.5494	76.2391	75.8289	76.0287	75.8411	75.8383	75.5751	75.8403	75.9337	75.4852	75.2962	76.7579	75.9344	75.6871	76.0556
7	37.5	19.1	0	30.9	18.6	21.3	20.9	31.1	61.6	***	99.6762	95.339	95.3354	95.2474	74.2196	74.2617	74.4436	74.633	74.6567	75.9492	76.07	76.3606	74.3753	74.3307	74.4859	77.7877	78.0888	77.8927	74.2659	74.294	75.058	74.253	75.1135	75.1103	74.4713	74.3223	74.9631	74.8154	75.0894	75.1029	74.7335	74.6412	75.0895	74.8275	74.5403	77.4706	74.8168	74.5914	75.0808
8	37.1	17.4	0	30.8	18.6	20.6	20.9	31.2	61.9	96.8	***	95.33	95.2189	95.1923	74.2045	74.2664	74.4275	74.6647	74.6893	76.0341	76.0821	76.4569	74.3848	74.3364	74.5153	77.7666	78.0423	77.8185	74.2829	74.2885	75.0374	74.2133	75.2341	75.2011	74.4691	74.2884	74.9198	74.7932	75.0377	75.09	74.7037	74.6571	75.0562	74.8059	74.5587	77.4033	74.8389	74.5405	75.084
9	37.8	17.2	0	38.3	24.3	24.8	24	34.8	67.9	61.5	61.3	***	99.9715	99.9871	74.1735	74.3642	74.46	74.8036	74.6518	76.0564	76.0708	76.4729	74.4165	74.4508	74.4802	78.067	78.2054	78.4216	74.4069	74.4107	74.9147	74.3334	75.4448	75.6055	74.5896	74.253	75.3653	74.9078	75.3563	75.4704	74.8242	74.6457	75.1311	74.887	74.6564	78.3976	74.9669	74.6682	75.1133
10	37.8	17.2	0	35.8	21.6	22.3	22.1	31.4	66.9	61.3	61.2	99.7	***	99.9914	74.1578	74.247	74.4422	74.63	74.6351	76.0882	76.0342	76.5407	74.3924	74.3591	74.5235	77.9111	78.2401	78.399	74.2863	74.2955	74.965	74.2931	75.4128	75.4792	74.5419	74.2309	75.3973	74.8553	75.4114	75.3961	74.7216	74.6106	75.1143	74.8653	74.5892	78.2243	74.9666	74.644	75.1295
11	37.7	17.2	0	38.3	24.3	24.8	23.9	34.8	56	61.1	61	94.9	85.8	***	74.1714	74.3022	74.458	74.7774	74.6483	76.1674	75.9614	76.3917	74.4186	74.4371	74.518	77.9319	78.2649	78.5249	74.4077	74.4635	74.9416	74.3612	75.4149	75.5468	74.5802	74.2627	75.3527	74.9537	75.4284	75.368	74.8251	74.6212	75.083	74.8899	74.6826	78.2339	74.9347	74.6558	75.1324
12	15.1	0	25	22.4	23.1	24.1	28.7	18.9	31.4	29.1	28.8	32.8	29.2	32.8	***	97.0241	74.3851	74.2874	74.3247	74.3798	74.4682	74.4433	74.6726	74.8004	74.3904	74.4044	74.3604	74.3405	74.1853	78.7123	74.4109	78.8404	74.3257	74.3278	74.2832	77.7306	74.2944	74.4458	74.2676	74.265	74.3835	74.2414	74.2244	74.3681	74.3106	74.3308	74.3348	74.3033	74.2474
13	0	0	24.3	22.2	25.1	24.5	29.7	18.9	32.5	32.8	32.5	35.5	33.2	35.5	67.4	***	74.4485	74.4969	74.4016	74.5363	74.6384	74.4893	74.7783	75.0072	74.512	74.5367	74.4678	74.3952	74.3243	78.7738	74.45	78.8215	74.3713	74.4924	74.3745	77.6811	74.3611	74.6802	74.3846	74.4215	74.5307	74.3031	74.3514	74.4603	74.4924	74.4814	74.3772	74.2659	74.279
14	18.2	17.3	0	27.2	21.2	24.4	22.8	24.3	38.6	27.3	27	34	28.4	34	23.5	25.2	***	74.8324	74.7762	74.6303	74.6655	74.6423	74.5269	74.5568	78.0358	75.0095	74.8124	74.7937	74.3022	74.3713	74.8743	74.3859	74.6294	74.6109	74.6266	74.4318	74.778	74.6522	74.7485	74.8554	74.6662	74.6181	74.8942	74.7044	74.519	74.871	74.778	74.5936	74.3784
15	18.3	20.4	0	22.5	21	18.6	27	34.7	25.1	30.6	30.7	32.3	29.7	32.3	28.6	29	20.3	***	99.9568	74.7988	74.8927	74.6345	74.7466	74.6533	74.9025	75.0895	74.9359	75.0282	74.7244	74.5382	76.1421	74.5203	74.7855	74.8752	76.5951	74.493	75.0628	74.7919	74.9563	74.8659	74.9259	76.9771	74.9725	74.744	74.5115	74.9385	74.778	76.8172	74.4751
16	18.3	20.5	0	19.5	18.5	18.3	21.7	30	20.1	24.2	24.2	27.6	23.8	27.6	23.5	24.8	18.9	93.4	***	74.6067	74.7172	74.6276	74.6122	74.543	74.9308	75.0331	74.8481	74.8566	74.5755	74.4241	76.177	74.4767	74.8036	74.7509	76.5469	74.5166	75.0347	74.6465	74.9974	74.8363	74.8034	76.9789	74.9398	74.7442	74.4543	74.8906	74.7244	76.7883	74.4924
17	35.8	16.8	0	32.1	20.3	26.1	26.4	23	43.8	29.8	29.8	32.1	30.8	31.8	24.2	22.5	23.3	31.4	28	***	86.778	87.5423	74.5414	74.5311	74.7255	77.1203	77.0534	77.1169	74.3907	74.5371	74.9456	74.561	75.6423	75.7936	74.6415	74.4277	75.0207	75.2215	74.9914	75.304	74.8535	74.6259	74.9757	75.1916	75.7328	76.8916	75.095	74.612	74.5524
18	31.3	17.2	34.5	30.4	22	21.5	28	22.6	48.9	35.6	35.2	33.7	32.6	33.7	23.5	24.4	26.4	27.5	23.4	27.9	***	95.9229	74.6918	74.6146	74.7582	76.9339	76.9834	76.9904	74.4324	74.5994	75.0905	74.572	75.7473	75.7967	74.6708	74.4554	74.9024	75.176	74.8735	75.2327	75.0046	74.7231	75.0441	75.2008	75.6103	76.7147	75.0167	74.622	74.5834
19	30	16.8	17.5	28.1	20.4	21.1	23.6	20.1	38	35.4	35.3	38.4	37.5	38.3	20.3	22.2	23.5	29.7	24.6	29.1	60.7	***	74.5326	74.5417	74.6781	77.2755	77.1396	77.1791	74.2291	74.4671	74.9483	74.4867	75.6978	75.7488	74.71	74.4412	74.8471	75.1137	74.8578	75.2741	74.8584	74.7635	75.0184	75.1542	75.5461	76.9007	75.0324	74.6182	74.5736
20	19.1	14.8	17	25	24.4	24.3	36.3	23.6	22.7	20.5	20.3	24.9	22.3	24.8	20.6	21.1	20.7	22.2	19.1	28.7	33.3	25.2	***	86.3418	74.6005	74.6503	74.5514	74.5669	74.3447	74.8387	74.6329	74.8506	74.4727	74.5223	74.4688	74.6564	74.4633	74.4821	74.43	74.4949	74.5476	74.425	74.439	74.5709	74.421	74.4947	74.5824	74.4188	74.3593
21	22.9	15.1	16.6	22.8	21	21.8	35.7	21.1	22.7	21	20.9	25.2	22.6	25.2	23.5	30.9	23.6	20.3	18.3	22.7	22.7	28.3	29.1	***	74.6535	74.6071	74.5444	74.5016	74.4639	75.0014	74.604	74.9341	74.5277	74.5864	74.4451	74.7038	74.5077	74.5242	74.4388	74.4931	74.5968	74.5013	74.5102	74.5232	74.4198	74.4698	74.5767	74.4699	74.3345
22	17.9	17.2	0	29.6	18.1	19.1	19.2	22.8	27.8	24.1	23.9	30.8	25.7	30.8	21.8	23.5	19.9	23.6	20.3	21.1	22.1	19.2	26.8	26.5	***	74.9167	74.7846	74.8075	74.4874	74.5416	74.7478	74.4841	74.6066	74.6173	74.6245	74.4995	74.9942	74.6088	74.9687	74.7339	74.7341	74.6567	75.1366	74.6716	74.3675	74.6825	74.6729	74.7086	74.6376
23	38.1	18.1	0	28	18.9	20.6	28.2	24.9	24.1	36.8	36.5	37.5	37	37.2	25.1	23.7	20	23.6	20.5	28.8	28	30.7	22	22	20.5	***	95.2577	95.0149	74.4603	74.5362	75.5805	74.5349	75.433	75.498	74.9087	74.5416	77.9331	75.869	77.773	78.2151	76.4089	75.0602	77.8544	78.0167	74.9317	96.8879	77.3508	74.7167	74.6393
24	40.4	19.9	15.6	32.4	19.3	21.5	26.7	37.1	27.4	39.2	38.9	38.8	38	38.3	24.6	25.5	20.7	25.5	22	27.9	26.1	28.8	21.7	21.2	20.2	57.8	***	99.2829	74.41	74.4619	75.4235	74.4662	77.296	77.1091	74.7853	74.4756	77.8694	75.7698	77.749	77.7625	76.2464	74.877	77.9962	77.8626	74.9257	94.7299	77.2983	74.7113	74.6389
25	40.5	20.4	15.5	32.4	19.3	20	27.1	37.2	27.3	38.4	38.3	38.8	38.1	38.4	24.7	25.5	20.1	25.6	22	27.3	26.2	28.8	21.7	21.7	20.9	57.3	93	***	74.4322	74.4487	75.5388	74.4916	77.858	77.3527	74.7828	74.436	77.8019	75.6886	77.8262	77.8403	76.2282	74.8484	77.9503	77.7276	74.9065	94.7085	77.2703	74.6914	74.6283
26	0	19.4	0	26.4	18.5	20.3	25.6	26.1	24.9	19.1	18.9	26.2	25.1	26.2	26.2	25.6	21.5	22	19.9	24.4	25.1	23.8	26.3	23.1	19.8	21.2	24	23.9	***	74.3611	74.3968	74.2826	74.3069	74.3549	74.4211	74.3301	74.4323	74.4561	74.4	74.3045	74.4205	74.4649	74.3896	74.3054	74.3204	74.2986	74.3538	74.482	74.2729
27	0	14.4	35.5	23.5	24.1	32.1	29.9	20.1	32.8	32.9	32.8	35.6	33.7	35.6	20.6	20.1	27	34.8	32.4	25.8	25.5	23.3	24	24.9	27	26.7	34.5	35.1	25.3	***	74.4566	86.7464	74.4375	74.4722	74.447	76.6833	74.5211	74.5313	74.3961	74.4234	74.6101	74.4098	74.4146	74.4413	74.3764	74.4596	74.4478	74.373	74.2785
28	19.2	20.4	0	31.2	17.5	22.2	26.1	30.4	22.3	22	22.2	23.1	21.3	23.1	26	29	19	33.1	31.9	21.4	22.2	21	34.4	22.8	19.9	20.2	19.1	19.6	23.2	32.8	***	74.5004	74.9333	74.9098	74.8009	74.496	75.3604	75.9799	75.3522	75.2997	75.2818	74.9441	75.4311	75.1536	74.5667	75.4631	75.1565	74.7936	74.5695
29	15.4	12.8	75.2	18.8	21.9	29.8	25.2	20.7	31.6	32.1	31.9	35.2	32.5	35.2	20	20	25.3	34.4	31.4	24.7	24.4	21.9	19.5	20.8	24.9	25.8	22.2	22.2	25.5	29.9	25.8	***	74.4384	74.4593	74.4267	76.9092	74.3957	74.5578	74.3374	74.5313	74.5321	74.4083	74.4703	74.4877	74.3059	74.4684	74.5152	74.3897	74.3061
30	25.3	17	13.7	20.1	18.6	20.6	21.8	21.5	29.2	22.8	23.8	25.9	25	25.9	22.1	23.3	19.3	23.9	20.6	18.7	19.2	19.4	20.5	19.7	19.4	21.9	36.8	42	22.7	25.1	20.7	25.1	***	99.2076	74.7086	74.4229	75.2987	75.4518	75.7118	75.5388	74.9019	74.7225	75.5655	75.0598	75.3713	75.7504	74.9555	74.6161	74.4191
31	29.5	16.9	15.1	21	19.3	20.9	23.9	23.3	32.1	27.3	27.8	29	28.2	29	23.7	24.6	20.3	23.8	20.7	19	19.7	19.6	21.5	20.6	20.2	22.6	39.9	42.8	23.3	26.5	22.1	26.7	92.8	***	74.7448	74.4316	75.2312	75.4541	75.2176	75.2503	75.066	74.7715	75.6116	75.0548	75.4477	75.9525	74.9982	74.6546	74.508
32	19.2	19.8	0	30.9	20	21.4	25.2	31.5	35.3	19.1	18.9	21.9	19.5	21.9	24.9	26.4	22.1	18.8	18.6	24.4	28.5	23.3	19.6	19.8	20.2	19.9	20.3	20.3	22.1	32.8	23	31.8	18.4	19.2	***	74.4218	76.3011	74.8173	76.5628	75.8112	74.9895	78.1239	75.6963	74.7245	74.4602	74.7371	74.7797	76.123	74.5998
33	0	0	25	27.2	33.4	35.4	27.2	18.2	29.7	30.2	30.3	33.6	30.6	33.6	19.2	19.2	21.4	34.5	32.2	22.1	20.3	18.3	36	25.4	23.8	27.1	30.2	30.3	25.5	20.1	26.9	20	22.1	24.5	25	***	74.4274	74.364	74.3758	74.3795	74.5208	74.4215	74.3704	74.3801	74.3833	74.4543	74.428	74.4204	74.4274
34	22.4	16.7	0	27.9	18.1	22.9	20.7	21.9	31.9	22.6	22.3	26.5	25	26.2	24.3	25.6	19.4	22.2	20.1	19.8	21.1	20	19.8	20.8	19.7	18.9	19.4	19.8	21.6	24.3	18.8	23.4	23.9	23.3	30.6	21.9	***	75.1931	98.8008	82.3514	76.7778	75.0654	82.836	77.4973	74.6011	78.0363	77.3435	74.8668	75.1006
35	20.1	16.5	16.3	36.9	21.4	27.5	28.6	24.5	26	22.8	22.9	25.4	23.2	25.3	26.6	27.7	21.4	23.8	20.2	20.5	24.4	21.5	41.2	32.6	25.2	19.4	19.1	19.3	21.8	29.7	19.2	27.9	21	21.7	18.8	26.6	19.3	***	75.248	75.7036	75.2417	74.7514	75.4704	75.5799	75.0118	75.8173	75.4359	74.7138	74.7375
36	22.5	17	0	28.6	18	24.3	21	20.3	32	24.4	24	29.1	27.8	28.9	24.7	25.9	19.3	22.5	20	19.8	22	19.7	19.8	20.8	19	19	19.4	19.9	21.2	24.5	18.9	22.7	30.1	22.7	34.4	22	89.2	20.1	***	84.0614	76.672	75.0189	82.6894	77.3002	74.5574	77.9623	77.2066	74.8791	75.0309
37	21.5	17.3	0	19.9	18.6	25.4	23.5	23.7	27.9	21.7	21.8	24.8	23.7	24.8	21.2	22.4	19.5	22.8	20	20.1	20.2	20.2	28.9	20.5	19.2	19.5	19.1	19.2	23.2	24.7	18.9	23.2	21.8	19.2	31	22.8	24.2	19.2	27.4	***	76.3908	74.9969	82.5845	77.2658	74.7402	78.3079	77.4718	74.9071	74.8889
38	20.9	15.9	0	20.7	18.9	22	28.6	23.8	40.1	27.2	27	30.7	27.2	30.7	26.4	27	19.4	26.3	23.1	21.4	22.1	20.2	26.6	26.8	18.6	18	18.3	18.1	20.8	28.7	19.2	27.1	20.4	20.8	19.9	26.1	17.9	22.2	17.8	18.1	***	75.0747	76.5548	75.9931	74.6477	76.244	76.5	74.8236	74.5605
39	18.6	20.5	0	22.2	19.8	18.8	20.6	31.7	20.8	19.5	19.3	21.8	19.5	21.8	24.8	26	19.7	18.9	18.7	25.5	27.3	30.5	18.7	18.3	21.6	20.4	20.4	20.4	21.4	25.2	20.6	31.3	19.9	20.8	19.6	33.8	19.1	20.4	19.9	20.1	23.7	***	75.0658	74.8191	74.4478	74.8777	74.8338	76.6552	74.5424
40	21.9	17.3	21.2	24.5	17.9	28.1	24.8	23	31	20.7	20.7	23.8	22.4	23.8	22.6	23.7	18.9	23.7	20.4	22	24.6	20.7	29.3	22.9	20.5	19.1	19.6	19.6	19.7	25.1	18.3	22.5	25.4	25.8	28.1	22.2	23	19.1	23.2	23.9	18.1	19.9	***	77.0838	74.6615	77.8164	77.5648	74.8601	75.3001
41	21	15.8	0	28.6	18	18.7	24.3	22.3	21.4	20.3	19.6	21.8	19.8	21.8	20.6	21.9	18.7	26.2	21.6	19.7	22.9	20.4	23.1	23.5	18.5	18.9	18.6	18.7	22.3	24.5	18.9	22.9	19.9	20.5	20	22.2	18.7	19.3	18.7	18.7	17.2	19.7	18.5	***	74.7945	77.8853	77.3047	74.5655	74.402
42	15.8	0	0	28.7	19.9	27.3	29.2	36.6	23	21.2	21.3	26.2	23.6	26.2	40.3	39.6	23.4	30.3	25.2	21.3	20.5	20.3	32.2	27.9	24.7	22.7	20.7	21.2	23.5	39.7	20.5	39	19.6	20.4	23.4	36.3	28.6	19.6	26.5	24.4	22.9	23.7	27.1	20.4	***	74.8742	74.6637	74.4247	74.3501
43	39.1	16.8	17	28.7	18.8	19.3	23.9	22.9	22.8	36	36.1	49.7	49.2	49.6	23	26	19	24.6	21.2	26.7	26.6	29	21.7	20.9	19.2	68.4	57.4	56.6	21.7	25.3	19.8	19.6	24.7	25.5	18.8	22.6	19.5	18.9	19.3	19.5	17.8	20.8	19.1	18.8	20.4	***	77.2343	74.6889	74.6298
44	20.9	16	0	21.9	18.2	20.1	21	22.1	37.1	21.1	21.4	25.3	22.4	25.3	27.3	28.3	18.5	26.6	22.2	19.3	24	21.4	22.5	18.7	19.6	18.7	18.7	18.7	23.1	25.2	18.8	23.5	19	19.9	20.5	28.8	18.7	20.2	18.7	19.3	18.1	19	18.9	18.3	26.2	18.6	***	74.8499	74.7161
45	15.2	19.9	0	26.1	19	31.6	60.7	32.2	20.2	25.8	25.3	23.3	21.2	23.3	20.6	24.1	25.3	18.9	18.6	25.3	23.8	25.4	24.8	26	19.4	22.4	19.6	19.6	19.3	31.5	22	30	20.9	22.3	19.1	37.1	20.7	23.8	20.4	20.1	21.3	19.5	19.5	20	23.8	18.9	22.2	***	74.6216
46	21.9	21.7	0	35.2	20.3	31.4	19.5	28	33	22.5	22.8	24.1	22.7	24.3	28.6	29.9	26.2	31.5	25.1	29.7	29.2	25.6	36.8	28.5	26.9	22.5	28.5	29.2	25.9	30.8	24.3	29.4	24	25.3	28.6	28	25.8	23.1	24.7	27.1	25.5	30.2	26.2	24.1	29.8	28.6	21.3	27.1	***
47	18.1	15.8	15	25.7	19.4	27.4	25.9	22.3	24.6	22	23	26.3	23.4	26.3	20.6	22	19.9	30.8	26.1	26.8	25.8	20.5	22.1	22.3	19.9	20.6	20	20	23.1	24.1	20.1	23.1	18.9	19.7	26	22.5	18.8	26.3	18.8	19.7	21.9	19.7	19.7	18.7	26.8	19.8	19.1	25.4	29.7
48	23.4	16.8	0	32.8	19.3	19.4	27.7	25	41.2	26.1	26	39	34.6	39	24.4	25.6	18.3	31.8	26.3	21.9	28.6	21.9	27.9	33.7	19	22.1	20.4	20.3	22.9	26.9	23.8	27.6	20.6	21.6	26.9	26	19.6	27.6	20.2	19.5	19.3	23.3	19.5	20.6	27.1	19.8	20.1	29	31.9
49	19	19.8	0	19.4	19	18.4	23.9	30.4	36.5	23	22.7	32.5	27.6	32.5	24.5	26.1	19.2	21.2	21.3	20.9	26.3	25.5	19.8	18.2	20.3	20.5	23	20.8	19.3	33.4	20.4	31.3	20.3	20.6	18.6	34.6	18.7	25.6	18.7	20.7	23.3	18.6	19	20.5	24.5	21.3	19.5	18.5	25.5
50	18.8	19.8	0	19.4	18.8	18.4	24.2	30.3	25.3	28	27.8	31.1	26.8	31.1	24.4	26	19.9	21.3	21.4	20.9	26.4	24.5	20.1	18.4	20.7	20.4	24.6	21.6	19.8	32.8	19.7	31.1	19.9	21	18.7	34.4	18.6	27.9	18.6	21.1	22.5	18.7	20.3	21.3	22.9	21	20.3	18.7	26
51	19.9	20.1	0	20.6	19.6	18.1	26.2	32.4	27.6	29.8	29.5	34.6	30.5	34.6	26.4	27.6	20.3	21.2	21.3	21.3	28.1	25.5	20.7	19	22.1	21.5	24.8	21.8	19.9	33.8	21	32.7	20.9	21.4	19.1	35.4	19.3	29.5	19.2	20.6	23.5	18.9	21.1	23.2	24.2	24.1	22.2	18.8	29.2
52	18.8	19.8	0	19.4	18.8	18.4	24.2	30.3	25.3	28	27.8	31.1	26.8	31.1	24.4	26	19.9	21.3	21.4	20.9	26.4	24.5	20.1	18.4	20.7	20.4	24.6	21.6	19.8	32.8	19.7	31.1	19.9	21	18.6	34.4	18.6	27.9	18.6	21.1	22.2	18.7	20.3	21.3	22.9	21	20.3	18.7	26
53	13.3	0	16.7	36.8	31.2	31.3	36.7	21.9	30.2	21.5	21.6	24.1	21.6	24.1	21.3	20.6	28.6	21.7	18.9	32.8	33	29.7	24.7	22.3	33.3	28.4	31.2	31.2	23.9	22.1	29.2	19.8	21.1	22.2	27.6	23.7	19.8	33.1	19.9	20.9	26.7	22.8	24.7	30.5	33.8	28.7	26.2	26.3	36.6
54	0	0	16.1	36.8	29.6	25.3	36.6	23.5	21.6	21.5	21.5	24	21.5	24	20.4	19.5	32.5	21.8	18.9	29.2	29.6	26.3	24.7	22.4	32.8	28.5	33.4	33.3	22.6	24.3	29.1	19.2	20.8	21.8	30.8	22.4	19.9	35.3	20	20.4	30.6	25.6	26.2	30.1	32.6	30.2	28.4	25.8	35.7
55	13.9	13.5	17.3	37	29.3	30.9	36.9	24.9	40.5	34.4	34.7	38.1	34.8	38.1	19.6	19	32.1	22.5	19.3	32.2	32.5	29.2	24.6	22.6	32.6	20.9	21.6	21.6	24.4	20.9	29.3	20.8	20.8	21.8	29.8	23.8	20.1	32.6	20.3	20	30.6	24.8	24.7	30.4	32.2	20	25.2	25.9	40.7
56	12.7	13.8	15	43.2	30.4	25.9	37.2	26.6	21.7	22	22	24.5	21.9	24.5	19.5	19.2	30	22	19	32.7	29.1	28.3	24.6	22.3	33.2	27.8	26.9	26.9	24.4	24.4	30	19.5	19.9	20.8	30.8	24.2	30.7	30.8	31	20.2	23.1	23.4	31.7	19.8	21.8	29.9	26.9	26.2	36.3
57	18.4	19.7	0	20.3	22.5	19.7	26.1	31.8	17.7	19.6	19.5	21.1	19.2	21.1	23.3	24.6	19.4	18.8	18.6	28.1	27.1	23.1	18.3	20.2	19.3	19.5	20.3	20.4	21.1	26.4	19.6	30.2	20.4	21.8	23.7	34.6	25.4	20.7	25.6	23.4	21.8	20.9	30.9	18.5	21.2	19	20.9	19	26.6
58	0	0	28.8	17.7	21.8	31	27.7	22.3	29.6	21.1	21.1	33.5	30.2	33.5	21.1	20.5	23	33.6	29.8	22.3	21.9	18.3	23.1	21.6	23.4	23.3	36	36.1	25.5	22.1	23.2	23.2	20.5	22.1	29.4	18	20.8	25.5	22.6	20.8	24.8	30.9	21.3	20.2	35.8	21.4	19.4	30.2	26.9
59	16.4	15.2	14.5	37.4	29.9	33.8	24.5	28.5	24.4	20	20	21	20.1	21	29.3	30.6	25.8	28.2	22.6	24.7	25.7	21.9	41.4	40	24.4	22.3	24.6	24.7	23.8	32.3	29.9	30.9	19.5	20.7	22.3	28.2	31.5	20.3	31.2	27	27.3	40.4	30.6	22.7	27.7	23	22.4	30.5	22.9
60	15.6	0	0	30.4	25.7	21.1	38.8	27.9	36.6	29	28.8	39.1	36.2	39.1	27.1	27.9	24.1	24.9	21.8	28.9	29.7	27.2	31.1	29.1	27.2	28.5	28.3	28.3	27.1	35.6	27.1	34	27.5	28.8	21.9	33.8	24.5	26.7	24.4	26.5	21	21.8	34.6	23	29.1	27	25.4	20.5	34
61	0	0	20.6	26.3	20.2	22.3	27.5	17.9	29.7	27.5	28	29.6	26.2	29.6	18.1	17.7	22.1	27.9	23.1	24.8	24.2	21.6	24.8	25.4	22.1	22.3	22.6	22.6	26.2	19.1	23	18.2	19.5	20.3	24.4	17.3	21.4	26.5	21.6	21	25.5	23.7	20	19.4	33	21.8	21.4	23.3	27.3
62	0	0	20.8	28	20.1	22.3	27.5	18.1	29.6	27.6	28	29.5	26.2	29.5	18	17.7	22	27.8	23	24.7	24.1	21.6	24.7	25.2	22	23.6	22.5	24	26.1	19	23	18.2	19.5	20.3	24.3	17	21.4	26.4	21.6	22.5	25.4	23.7	21	19.9	33	23.6	21.3	23.3	27.3
63	25	28.9	69.2	38.4	18.8	32.1	21.8	30.2	27.8	26.7	26.8	26.9	26.8	26.9	33.3	33.8	35.2	31.7	28.9	26.8	28.4	25	40.4	32.1	23	26.3	25	28.7	25.7	32.9	33.8	31.2	33.8	40	24.9	29.4	21.3	29.6	24.8	21.1	32.6	26.7	21.3	22.1	25.8	27.6	23.6	25	23.2
64	25	28.9	39.6	38.4	18.8	29.3	21.8	30.2	27.8	26.7	26.7	27	26.8	26.9	31.9	32.8	35.2	31.7	28.9	26.8	28.4	25	40.4	32.1	23	26.3	24.6	28.2	25.7	32.9	33.7	31.2	32.9	39.3	24.9	29.4	20.8	29.6	22.5	21.1	32.6	26.4	21.2	22.2	25.8	27.2	23.6	25	23.2
65	26.2	29	15.6	38.6	20.2	19.8	21.3	30.4	29.2	26.6	26.6	27.5	27.5	27.5	29.3	30.8	35.5	28.2	24.6	28	31.7	30.1	41	35.1	22.9	27.2	23.6	24	27	33	29.6	31.3	30.8	33.3	21.8	29.5	22.2	29.7	25	21.9	37.7	31.3	22.7	19.2	27.4	30	23.6	24.8	22.4
66	0	0	0	17.7	17.3	17.3	17.2	17.8	17.5	18.1	18.5	17.9	17.9	17.9	18.1	17.9	17.6	17.6	17.4	17.9	17.1	17.1	17.5	17.5	17.7	17.4	17.4	17.3	17.6	17.6	17.5	17.8	18.2	18.2	17.9	17.6	17.2	17.2	17.1	18.1	17.5	17.5	17.2	17	18.2	18.5	17.2	17.4	17.2
67	21.2	17	0	21	19.3	26.3	25.5	25.7	30.7	21.9	22	23.7	22.4	23.7	22.8	23.6	20.4	23.7	21	20.3	20.4	19.6	30.7	21.6	20	19.3	19	19.5	24	25.9	19.4	24.8	23.4	19.9	33.9	24.7	25.1	19.1	27.4	92.9	18.2	21.3	24	18.9	24.9	19.7	19.3	20.8	25.8
68	17.8	30.5	15.7	33.7	20.3	18.6	18.9	30.7	20.4	21	20.9	22.8	20.2	22.2	24.7	26	22.9	19.7	19.6	26	28	22.7	21.7	19.9	20.8	19.7	18.8	19.3	20.6	32.9	18.1	31.2	24	26.7	19.7	34	19.5	20.7	19.9	22.9	22.7	18.8	18.3	20.6	29.7	19.7	19.7	18.6	21
69	25	19.6	0	25	22.6	18.5	32.8	31.3	18.9	24	24.1	31.5	30.1	31.5	23.6	25.4	21.7	19	19	30	26.2	34.6	18.7	18.3	22.2	25.3	23.5	24.4	21.5	27.9	21.7	29.4	21.8	25.3	19.3	33.9	19	22.7	18.9	20.7	22.6	22.7	19.8	33.8	24.1	25.1	20.7	18.8	29.1
DDH
[truncated: 24 more columns]

## Sheet: ANI-DDH colored
Table S1
	2005/556h	48519	Cn23e	1	2	3	4	5	6	7	8	9	10	11	12	13	14	15	16	17	18	19	20	21	22	23	24	25	26	27	28	29	30	31	32	33	34	35	36	37	38	39	40	41	42	43	44	45	46
2005/556h	***	74.92	74.11	74.19	74.67	76.09	74.17	73.94	74.67	74.41	74.42	74.44	74.44	74.42	73.94	73.97	74.5	76.82	76.86	74.26	74.29	74.3	74.27	74.39	74.57	74.79	74.63	74.63	74.54	74.04	74.65	74.07	74.39	74.36	75.89	73.88	74.74	74.41	74.67	74.51	74.47	76.45	74.69	74.37	74.19	74.68	74.52	76.1	74.25
48519	17	***	74.08	74.24	74.42	74.6	74.31	74.02	74.89	77.02	77.02	77.22	77.19	77.23	74.06	74.08	74.62	74.71	74.73	76.87	76.14	76.32	74.2	74.23	74.61	88.77	89.71	89.7	74.11	74.06	75.21	74.05	75.26	75.41	74.7	74.06	77.48	75.63	77.29	77.44	75.85	74.66	77.24	77.32	74.55	89.01	76.89	74.6	74.36
Cn23e	15.5	0	***	74.6919	74.0258	73.992	73.8536	79.8083	***	73.9027	73.8988	73.9232	73.9302	73.9325	78.6967	78.6208	74.0213	73.9723	73.9742	74.1188	74.1163	74.2022	74.543	74.6184	74.1143	74.044	73.9834	73.9523	73.9485	86.29	74.0007	97.3968	74.0981	74.1417	74.0214	76.659	74.0016	74.0883	73.9562	74.0962	74.0999	73.9744	74.08	74.085	73.908	74.098	74.1335	74.0469	73.8996
1	13.3	15	16.2	***	74.5372	74.3765	74.3429	74.9438	75.5083	74.3713	74.352	74.4391	74.3732	74.4629	75.2029	75.1731	74.4762	74.6792	74.5031	74.6783	74.661	74.5423	82.8518	80.4912	74.5343	74.5801	74.566	74.5358	74.3743	74.9757	74.6413	75.0549	74.488	74.5522	74.3257	74.9072	74.4931	74.5925	74.4606	74.4835	74.5557	74.3844	74.3827	74.5132	74.5027	74.4597	74.566	74.4768	74.3565
2	19.4	16.6	0	25.1	***	74.6257	74.5367	74.5131	75.8433	74.5184	74.535	74.4883	74.4925	74.4907	74.3004	74.3603	75.6173	74.846	74.8743	74.617	74.646	74.6193	74.5019	74.5518	75.2223	74.6359	74.5776	74.5837	74.5312	74.5156	74.9212	74.5022	74.6704	74.7048	74.6142	74.4648	74.8084	74.599	74.7218	74.6917	74.8347	74.6905	74.8395	74.4843	74.3892	74.6478	74.6578	74.6028	74.5743
3	15.7	18.3	0	25.5	21.2	***	74.5616	74.2797	75.5014	74.5382	74.5385	74.5485	74.5363	74.5519	74.1836	74.3236	74.5836	76.58	76.6257	74.5919	74.4818	74.5526	74.3642	74.3489	74.7298	74.671	74.6674	74.6293	74.5201	74.4031	74.697	74.3246	74.5184	74.5328	76.6385	74.297	75.1695	74.7207	75.3052	75.146	74.8166	76.3253	75.592	74.6115	74.3279	74.6386	74.7277	86.1476	74.9379
4	34.1	17.7	0	36.1	23.2	33.9	***	74.3241	75.9504	75.0911	75.0901	75.1335	75.1247	75.1213	74.2715	74.2947	74.3616	74.4412	74.4158	74.6039	74.5757	74.6691	74.3207	74.3159	74.4178	74.6377	74.6162	74.5281	74.2903	74.3553	74.5831	74.3276	74.4434	74.4712	74.5834	74.3425	74.6427	74.7173	74.7467	74.6902	74.6886	74.5498	74.7202	74.4104	74.3989	74.595	74.7355	75.7918	76.3847
5	0	0	27.1	23.9	22.4	30.8	26.2	***	76.1966	74.2757	74.2776	74.2899	74.2755	74.2735	78.0862	78.0123	74.3634	74.4467	74.435	74.3758	74.4629	74.4538	74.7616	74.8169	74.4659	74.4956	74.4571	74.3982	74.2118	79.2112	74.5288	80.1167	74.4253	74.4142	74.4421	76.2102	74.4086	74.4784	74.4004	74.4367	74.4423	74.3801	74.4654	74.4515	74.4091	74.3988	74.5383	74.2939	74.2539
6	35.2	21.5	0	39.3	19.6	25.8	32.9	30.8	***	95.3919	95.3876	97.3111	97.2462	97.3534	75.3798	75.6107	76.022	76.3672	76.3936	76.1987	75.7058	75.859	75.6722	75.3609	76.037	76.6525	76.7211	76.6888	75.2128	75.9837	76.2583	75.7888	75.715	75.7631	75.5494	76.2391	75.8289	76.0287	75.8411	75.8383	75.5751	75.8403	75.9337	75.4852	75.2962	76.7579	75.9344	75.6871	76.0556
7	37.5	19.1	0	30.9	18.6	21.3	20.9	31.1	61.6	***	99.6762	95.339	95.3354	95.2474	74.2196	74.2617	74.4436	74.633	74.6567	75.9492	76.07	76.3606	74.3753	74.3307	74.4859	77.7877	78.0888	77.8927	74.2659	74.294	75.058	74.253	75.1135	75.1103	74.4713	74.3223	74.9631	74.8154	75.0894	75.1029	74.7335	74.6412	75.0895	74.8275	74.5403	77.4706	74.8168	74.5914	75.0808
8	37.1	17.4	0	30.8	18.6	20.6	20.9	31.2	61.9	96.8	***	95.33	95.2189	95.1923	74.2045	74.2664	74.4275	74.6647	74.6893	76.0341	76.0821	76.4569	74.3848	74.3364	74.5153	77.7666	78.0423	77.8185	74.2829	74.2885	75.0374	74.2133	75.2341	75.2011	74.4691	74.2884	74.9198	74.7932	75.0377	75.09	74.7037	74.6571	75.0562	74.8059	74.5587	77.4033	74.8389	74.5405	75.084
9	37.8	17.2	0	38.3	24.3	24.8	24	34.8	67.9	61.5	61.3	***	99.9715	99.9871	74.1735	74.3642	74.46	74.8036	74.6518	76.0564	76.0708	76.4729	74.4165	74.4508	74.4802	78.067	78.2054	78.4216	74.4069	74.4107	74.9147	74.3334	75.4448	75.6055	74.5896	74.253	75.3653	74.9078	75.3563	75.4704	74.8242	74.6457	75.1311	74.887	74.6564	78.3976	74.9669	74.6682	75.1133
10	37.8	17.2	0	35.8	21.6	22.3	22.1	31.4	66.9	61.3	61.2	99.7	***	99.9914	74.1578	74.247	74.4422	74.63	74.6351	76.0882	76.0342	76.5407	74.3924	74.3591	74.5235	77.9111	78.2401	78.399	74.2863	74.2955	74.965	74.2931	75.4128	75.4792	74.5419	74.2309	75.3973	74.8553	75.4114	75.3961	74.7216	74.6106	75.1143	74.8653	74.5892	78.2243	74.9666	74.644	75.1295
11	37.7	17.2	0	38.3	24.3	24.8	23.9	34.8	56	61.1	61	94.9	85.8	***	74.1714	74.3022	74.458	74.7774	74.6483	76.1674	75.9614	76.3917	74.4186	74.4371	74.518	77.9319	78.2649	78.5249	74.4077	74.4635	74.9416	74.3612	75.4149	75.5468	74.5802	74.2627	75.3527	74.9537	75.4284	75.368	74.8251	74.6212	75.083	74.8899	74.6826	78.2339	74.9347	74.6558	75.1324
12	15.1	0	25	22.4	23.1	24.1	28.7	18.9	31.4	29.1	28.8	32.8	29.2	32.8	***	97.0241	74.3851	74.2874	74.3247	74.3798	74.4682	74.4433	74.6726	74.8004	74.3904	74.4044	74.3604	74.3405	74.1853	78.7123	74.4109	78.8404	74.3257	74.3278	74.2832	77.7306	74.2944	74.4458	74.2676	74.265	74.3835	74.2414	74.2244	74.3681	74.3106	74.3308	74.3348	74.3033	74.2474
13	0	0	24.3	22.2	25.1	24.5	29.7	18.9	32.5	32.8	32.5	35.5	33.2	35.5	67.4	***	74.4485	74.4969	74.4016	74.5363	74.6384	74.4893	74.7783	75.0072	74.512	74.5367	74.4678	74.3952	74.3243	78.7738	74.45	78.8215	74.3713	74.4924	74.3745	77.6811	74.3611	74.6802	74.3846	74.4215	74.5307	74.3031	74.3514	74.4603	74.4924	74.4814	74.3772	74.2659	74.279
14	18.2	17.3	0	27.2	21.2	24.4	22.8	24.3	38.6	27.3	27	34	28.4	34	23.5	25.2	***	74.8324	74.7762	74.6303	74.6655	74.6423	74.5269	74.5568	78.0358	75.0095	74.8124	74.7937	74.3022	74.3713	74.8743	74.3859	74.6294	74.6109	74.6266	74.4318	74.778	74.6522	74.7485	74.8554	74.6662	74.6181	74.8942	74.7044	74.519	74.871	74.778	74.5936	74.3784
15	18.3	20.4	0	22.5	21	18.6	27	34.7	25.1	30.6	30.7	32.3	29.7	32.3	28.6	29	20.3	***	99.9568	74.7988	74.8927	74.6345	74.7466	74.6533	74.9025	75.0895	74.9359	75.0282	74.7244	74.5382	76.1421	74.5203	74.7855	74.8752	76.5951	74.493	75.0628	74.7919	74.9563	74.8659	74.9259	76.9771	74.9725	74.744	74.5115	74.9385	74.778	76.8172	74.4751
16	18.3	20.5	0	19.5	18.5	18.3	21.7	30	20.1	24.2	24.2	27.6	23.8	27.6	23.5	24.8	18.9	93.4	***	74.6067	74.7172	74.6276	74.6122	74.543	74.9308	75.0331	74.8481	74.8566	74.5755	74.4241	76.177	74.4767	74.8036	74.7509	76.5469	74.5166	75.0347	74.6465	74.9974	74.8363	74.8034	76.9789	74.9398	74.7442	74.4543	74.8906	74.7244	76.7883	74.4924
17	35.8	16.8	0	32.1	20.3	26.1	26.4	23	43.8	29.8	29.8	32.1	30.8	31.8	24.2	22.5	23.3	31.4	28	***	86.778	87.5423	74.5414	74.5311	74.7255	77.1203	77.0534	77.1169	74.3907	74.5371	74.9456	74.561	75.6423	75.7936	74.6415	74.4277	75.0207	75.2215	74.9914	75.304	74.8535	74.6259	74.9757	75.1916	75.7328	76.8916	75.095	74.612	74.5524
18	31.3	17.2	34.5	30.4	22	21.5	28	22.6	48.9	35.6	35.2	33.7	32.6	33.7	23.5	24.4	26.4	27.5	23.4	27.9	***	95.9229	74.6918	74.6146	74.7582	76.9339	76.9834	76.9904	74.4324	74.5994	75.0905	74.572	75.7473	75.7967	74.6708	74.4554	74.9024	75.176	74.8735	75.2327	75.0046	74.7231	75.0441	75.2008	75.6103	76.7147	75.0167	74.622	74.5834
19	30	16.8	17.5	28.1	20.4	21.1	23.6	20.1	38	35.4	35.3	38.4	37.5	38.3	20.3	22.2	23.5	29.7	24.6	29.1	60.7	***	74.5326	74.5417	74.6781	77.2755	77.1396	77.1791	74.2291	74.4671	74.9483	74.4867	75.6978	75.7488	74.71	74.4412	74.8471	75.1137	74.8578	75.2741	74.8584	74.7635	75.0184	75.1542	75.5461	76.9007	75.0324	74.6182	74.5736
20	19.1	14.8	17	25	24.4	24.3	36.3	23.6	22.7	20.5	20.3	24.9	22.3	24.8	20.6	21.1	20.7	22.2	19.1	28.7	33.3	25.2	***	86.3418	74.6005	74.6503	74.5514	74.5669	74.3447	74.8387	74.6329	74.8506	74.4727	74.5223	74.4688	74.6564	74.4633	74.4821	74.43	74.4949	74.5476	74.425	74.439	74.5709	74.421	74.4947	74.5824	74.4188	74.3593
21	22.9	15.1	16.6	22.8	21	21.8	35.7	21.1	22.7	21	20.9	25.2	22.6	25.2	23.5	30.9	23.6	20.3	18.3	22.7	22.7	28.3	29.1	***	74.6535	74.6071	74.5444	74.5016	74.4639	75.0014	74.604	74.9341	74.5277	74.5864	74.4451	74.7038	74.5077	74.5242	74.4388	74.4931	74.5968	74.5013	74.5102	74.5232	74.4198	74.4698	74.5767	74.4699	74.3345
22	17.9	17.2	0	29.6	18.1	19.1	19.2	22.8	27.8	24.1	23.9	30.8	25.7	30.8	21.8	23.5	19.9	23.6	20.3	21.1	22.1	19.2	26.8	26.5	***	74.9167	74.7846	74.8075	74.4874	74.5416	74.7478	74.4841	74.6066	74.6173	74.6245	74.4995	74.9942	74.6088	74.9687	74.7339	74.7341	74.6567	75.1366	74.6716	74.3675	74.6825	74.6729	74.7086	74.6376
23	38.1	18.1	0	28	18.9	20.6	28.2	24.9	24.1	36.8	36.5	37.5	37	37.2	25.1	23.7	20	23.6	20.5	28.8	28	30.7	22	22	20.5	***	95.2577	95.0149	74.4603	74.5362	75.5805	74.5349	75.433	75.498	74.9087	74.5416	77.9331	75.869	77.773	78.2151	76.4089	75.0602	77.8544	78.0167	74.9317	96.8879	77.3508	74.7167	74.6393
24	40.4	19.9	15.6	32.4	19.3	21.5	26.7	37.1	27.4	39.2	38.9	38.8	38	38.3	24.6	25.5	20.7	25.5	22	27.9	26.1	28.8	21.7	21.2	20.2	57.8	***	99.2829	74.41	74.4619	75.4235	74.4662	77.296	77.1091	74.7853	74.4756	77.8694	75.7698	77.749	77.7625	76.2464	74.877	77.9962	77.8626	74.9257	94.7299	77.2983	74.7113	74.6389
25	40.5	20.4	15.5	32.4	19.3	20	27.1	37.2	27.3	38.4	38.3	38.8	38.1	38.4	24.7	25.5	20.1	25.6	22	27.3	26.2	28.8	21.7	21.7	20.9	57.3	93	***	74.4322	74.4487	75.5388	74.4916	77.858	77.3527	74.7828	74.436	77.8019	75.6886	77.8262	77.8403	76.2282	74.8484	77.9503	77.7276	74.9065	94.7085	77.2703	74.6914	74.6283
26	0	19.4	0	26.4	18.5	20.3	25.6	26.1	24.9	19.1	18.9	26.2	25.1	26.2	26.2	25.6	21.5	22	19.9	24.4	25.1	23.8	26.3	23.1	19.8	21.2	24	23.9	***	74.3611	74.3968	74.2826	74.3069	74.3549	74.4211	74.3301	74.4323	74.4561	74.4	74.3045	74.4205	74.4649	74.3896	74.3054	74.3204	74.2986	74.3538	74.482	74.2729
27	0	14.4	35.5	23.5	24.1	32.1	29.9	20.1	32.8	32.9	32.8	35.6	33.7	35.6	20.6	20.1	27	34.8	32.4	25.8	25.5	23.3	24	24.9	27	26.7	34.5	35.1	25.3	***	74.4566	86.7464	74.4375	74.4722	74.447	76.6833	74.5211	74.5313	74.3961	74.4234	74.6101	74.4098	74.4146	74.4413	74.3764	74.4596	74.4478	74.373	74.2785
28	19.2	20.4	0	31.2	17.5	22.2	26.1	30.4	22.3	22	22.2	23.1	21.3	23.1	26	29	19	33.1	31.9	21.4	22.2	21	34.4	22.8	19.9	20.2	19.1	19.6	23.2	32.8	***	74.5004	74.9333	74.9098	74.8009	74.496	75.3604	75.9799	75.3522	75.2997	75.2818	74.9441	75.4311	75.1536	74.5667	75.4631	75.1565	74.7936	74.5695
29	15.4	12.8	75.2	18.8	21.9	29.8	25.2	20.7	31.6	32.1	31.9	35.2	32.5	35.2	20	20	25.3	34.4	31.4	24.7	24.4	21.9	19.5	20.8	24.9	25.8	22.2	22.2	25.5	29.9	25.8	***	74.4384	74.4593	74.4267	76.9092	74.3957	74.5578	74.3374	74.5313	74.5321	74.4083	74.4703	74.4877	74.3059	74.4684	74.5152	74.3897	74.3061
30	25.3	17	13.7	20.1	18.6	20.6	21.8	21.5	29.2	22.8	23.8	25.9	25	25.9	22.1	23.3	19.3	23.9	20.6	18.7	19.2	19.4	20.5	19.7	19.4	21.9	36.8	42	22.7	25.1	20.7	25.1	***	99.2076	74.7086	74.4229	75.2987	75.4518	75.7118	75.5388	74.9019	74.7225	75.5655	75.0598	75.3713	75.7504	74.9555	74.6161	74.4191
31	29.5	16.9	15.1	21	19.3	20.9	23.9	23.3	32.1	27.3	27.8	29	28.2	29	23.7	24.6	20.3	23.8	20.7	19	19.7	19.6	21.5	20.6	20.2	22.6	39.9	42.8	23.3	26.5	22.1	26.7	92.8	***	74.7448	74.4316	75.2312	75.4541	75.2176	75.2503	75.066	74.7715	75.6116	75.0548	75.4477	75.9525	74.9982	74.6546	74.508
32	19.2	19.8	0	30.9	20	21.4	25.2	31.5	35.3	19.1	18.9	21.9	19.5	21.9	24.9	26.4	22.1	18.8	18.6	24.4	28.5	23.3	19.6	19.8	20.2	19.9	20.3	20.3	22.1	32.8	23	31.8	18.4	19.2	***	74.4218	76.3011	74.8173	76.5628	75.8112	74.9895	78.1239	75.6963	74.7245	74.4602	74.7371	74.7797	76.123	74.5998
33	0	0	25	27.2	33.4	35.4	27.2	18.2	29.7	30.2	30.3	33.6	30.6	33.6	19.2	19.2	21.4	34.5	32.2	22.1	20.3	18.3	36	25.4	23.8	27.1	30.2	30.3	25.5	20.1	26.9	20	22.1	24.5	25	***	74.4274	74.364	74.3758	74.3795	74.5208	74.4215	74.3704	74.3801	74.3833	74.4543	74.428	74.4204	74.4274
34	22.4	16.7	0	27.9	18.1	22.9	20.7	21.9	31.9	22.6	22.3	26.5	25	26.2	24.3	25.6	19.4	22.2	20.1	19.8	21.1	20	19.8	20.8	19.7	18.9	19.4	19.8	21.6	24.3	18.8	23.4	23.9	23.3	30.6	21.9	***	75.1931	98.8008	82.3514	76.7778	75.0654	82.836	77.4973	74.6011	78.0363	77.3435	74.8668	75.1006
35	20.1	16.5	16.3	36.9	21.4	27.5	28.6	24.5	26	22.8	22.9	25.4	23.2	25.3	26.6	27.7	21.4	23.8	20.2	20.5	24.4	21.5	41.2	32.6	25.2	19.4	19.1	19.3	21.8	29.7	19.2	27.9	21	21.7	18.8	26.6	19.3	***	75.248	75.7036	75.2417	74.7514	75.4704	75.5799	75.0118	75.8173	75.4359	74.7138	74.7375
36	22.5	17	0	28.6	18	24.3	21	20.3	32	24.4	24	29.1	27.8	28.9	24.7	25.9	19.3	22.5	20	19.8	22	19.7	19.8	20.8	19	19	19.4	19.9	21.2	24.5	18.9	22.7	30.1	22.7	34.4	22	89.2	20.1	***	84.0614	76.672	75.0189	82.6894	77.3002	74.5574	77.9623	77.2066	74.8791	75.0309
37	21.5	17.3	0	19.9	18.6	25.4	23.5	23.7	27.9	21.7	21.8	24.8	23.7	24.8	21.2	22.4	19.5	22.8	20	20.1	20.2	20.2	28.9	20.5	19.2	19.5	19.1	19.2	23.2	24.7	18.9	23.2	21.8	19.2	31	22.8	24.2	19.2	27.4	***	76.3908	74.9969	82.5845	77.2658	74.7402	78.3079	77.4718	74.9071	74.8889
38	20.9	15.9	0	20.7	18.9	22	28.6	23.8	40.1	27.2	27	30.7	27.2	30.7	26.4	27	19.4	26.3	23.1	21.4	22.1	20.2	26.6	26.8	18.6	18	18.3	18.1	20.8	28.7	19.2	27.1	20.4	20.8	19.9	26.1	17.9	22.2	17.8	18.1	***	75.0747	76.5548	75.9931	74.6477	76.244	76.5	74.8236	74.5605
39	18.6	20.5	0	22.2	19.8	18.8	20.6	31.7	20.8	19.5	19.3	21.8	19.5	21.8	24.8	26	19.7	18.9	18.7	25.5	27.3	30.5	18.7	18.3	21.6	20.4	20.4	20.4	21.4	25.2	20.6	31.3	19.9	20.8	19.6	33.8	19.1	20.4	19.9	20.1	23.7	***	75.0658	74.8191	74.4478	74.8777	74.8338	76.6552	74.5424
40	21.9	17.3	21.2	24.5	17.9	28.1	24.8	23	31	20.7	20.7	23.8	22.4	23.8	22.6	23.7	18.9	23.7	20.4	22	24.6	20.7	29.3	22.9	20.5	19.1	19.6	19.6	19.7	25.1	18.3	22.5	25.4	25.8	28.1	22.2	23	19.1	23.2	23.9	18.1	19.9	***	77.0838	74.6615	77.8164	77.5648	74.8601	75.3001
41	21	15.8	0	28.6	18	18.7	24.3	22.3	21.4	20.3	19.6	21.8	19.8	21.8	20.6	21.9	18.7	26.2	21.6	19.7	22.9	20.4	23.1	23.5	18.5	18.9	18.6	18.7	22.3	24.5	18.9	22.9	19.9	20.5	20	22.2	18.7	19.3	18.7	18.7	17.2	19.7	18.5	***	74.7945	77.8853	77.3047	74.5655	74.402
42	15.8	0	0	28.7	19.9	27.3	29.2	36.6	23	21.2	21.3	26.2	23.6	26.2	40.3	39.6	23.4	30.3	25.2	21.3	20.5	20.3	32.2	27.9	24.7	22.7	20.7	21.2	23.5	39.7	20.5	39	19.6	20.4	23.4	36.3	28.6	19.6	26.5	24.4	22.9	23.7	27.1	20.4	***	74.8742	74.6637	74.4247	74.3501
43	39.1	16.8	17	28.7	18.8	19.3	23.9	22.9	22.8	36	36.1	49.7	49.2	49.6	23	26	19	24.6	21.2	26.7	26.6	29	21.7	20.9	19.2	68.4	57.4	56.6	21.7	25.3	19.8	19.6	24.7	25.5	18.8	22.6	19.5	18.9	19.3	19.5	17.8	20.8	19.1	18.8	20.4	***	77.2343	74.6889	74.6298
44	20.9	16	0	21.9	18.2	20.1	21	22.1	37.1	21.1	21.4	25.3	22.4	25.3	27.3	28.3	18.5	26.6	22.2	19.3	24	21.4	22.5	18.7	19.6	18.7	18.7	18.7	23.1	25.2	18.8	23.5	19	19.9	20.5	28.8	18.7	20.2	18.7	19.3	18.1	19	18.9	18.3	26.2	18.6	***	74.8499	74.7161
45	15.2	19.9	0	26.1	19	31.6	60.7	32.2	20.2	25.8	25.3	23.3	21.2	23.3	20.6	24.1	25.3	18.9	18.6	25.3	23.8	25.4	24.8	26	19.4	22.4	19.6	19.6	19.3	31.5	22	30	20.9	22.3	19.1	37.1	20.7	23.8	20.4	20.1	21.3	19.5	19.5	20	23.8	18.9	22.2	***	74.6216
46	21.9	21.7	0	35.2	20.3	31.4	19.5	28	33	22.5	22.8	24.1	22.7	24.3	28.6	29.9	26.2	31.5	25.1	29.7	29.2	25.6	36.8	28.5	26.9	22.5	28.5	29.2	25.9	30.8	24.3	29.4	24	25.3	28.6	28	25.8	23.1	24.7	27.1	25.5	30.2	26.2	24.1	29.8	28.6	21.3	27.1	***
47	18.1	15.8	15	25.7	19.4	27.4	25.9	22.3	24.6	22	23	26.3	23.4	26.3	20.6	22	19.9	30.8	26.1	26.8	25.8	20.5	22.1	22.3	19.9	20.6	20	20	23.1	24.1	20.1	23.1	18.9	19.7	26	22.5	18.8	26.3	18.8	19.7	21.9	19.7	19.7	18.7	26.8	19.8	19.1	25.4	29.7
48	23.4	16.8	0	32.8	19.3	19.4	27.7	25	41.2	26.1	26	39	34.6	39	24.4	25.6	18.3	31.8	26.3	21.9	28.6	21.9	27.9	33.7	19	22.1	20.4	20.3	22.9	26.9	23.8	27.6	20.6	21.6	26.9	26	19.6	27.6	20.2	19.5	19.3	23.3	19.5	20.6	27.1	19.8	20.1	29	31.9
49	19	19.8	0	19.4	19	18.4	23.9	30.4	36.5	23	22.7	32.5	27.6	32.5	24.5	26.1	19.2	21.2	21.3	20.9	26.3	25.5	19.8	18.2	20.3	20.5	23	20.8	19.3	33.4	20.4	31.3	20.3	20.6	18.6	34.6	18.7	25.6	18.7	20.7	23.3	18.6	19	20.5	24.5	21.3	19.5	18.5	25.5
50	18.8	19.8	0	19.4	18.8	18.4	24.2	30.3	25.3	28	27.8	31.1	26.8	31.1	24.4	26	19.9	21.3	21.4	20.9	26.4	24.5	20.1	18.4	20.7	20.4	24.6	21.6	19.8	32.8	19.7	31.1	19.9	21	18.7	34.4	18.6	27.9	18.6	21.1	22.5	18.7	20.3	21.3	22.9	21	20.3	18.7	26
51	19.9	20.1	0	20.6	19.6	18.1	26.2	32.4	27.6	29.8	29.5	34.6	30.5	34.6	26.4	27.6	20.3	21.2	21.3	21.3	28.1	25.5	20.7	19	22.1	21.5	24.8	21.8	19.9	33.8	21	32.7	20.9	21.4	19.1	35.4	19.3	29.5	19.2	20.6	23.5	18.9	21.1	23.2	24.2	24.1	22.2	18.8	29.2
52	18.8	19.8	0	19.4	18.8	18.4	24.2	30.3	25.3	28	27.8	31.1	26.8	31.1	24.4	26	19.9	21.3	21.4	20.9	26.4	24.5	20.1	18.4	20.7	20.4	24.6	21.6	19.8	32.8	19.7	31.1	19.9	21	18.6	34.4	18.6	27.9	18.6	21.1	22.2	18.7	20.3	21.3	22.9	21	20.3	18.7	26
53	13.3	0	16.7	36.8	31.2	31.3	36.7	21.9	30.2	21.5	21.6	24.1	21.6	24.1	21.3	20.6	28.6	21.7	18.9	32.8	33	29.7	24.7	22.3	33.3	28.4	31.2	31.2	23.9	22.1	29.2	19.8	21.1	22.2	27.6	23.7	19.8	33.1	19.9	20.9	26.7	22.8	24.7	30.5	33.8	28.7	26.2	26.3	36.6
54	0	0	16.1	36.8	29.6	25.3	36.6	23.5	21.6	21.5	21.5	24	21.5	24	20.4	19.5	32.5	21.8	18.9	29.2	29.6	26.3	24.7	22.4	32.8	28.5	33.4	33.3	22.6	24.3	29.1	19.2	20.8	21.8	30.8	22.4	19.9	35.3	20	20.4	30.6	25.6	26.2	30.1	32.6	30.2	28.4	25.8	35.7
55	13.9	13.5	17.3	37	29.3	30.9	36.9	24.9	40.5	34.4	34.7	38.1	34.8	38.1	19.6	19	32.1	22.5	19.3	32.2	32.5	29.2	24.6	22.6	32.6	20.9	21.6	21.6	24.4	20.9	29.3	20.8	20.8	21.8	29.8	23.8	20.1	32.6	20.3	20	30.6	24.8	24.7	30.4	32.2	20	25.2	25.9	40.7
56	12.7	13.8	15	43.2	30.4	25.9	37.2	26.6	21.7	22	22	24.5	21.9	24.5	19.5	19.2	30	22	19	32.7	29.1	28.3	24.6	22.3	33.2	27.8	26.9	26.9	24.4	24.4	30	19.5	19.9	20.8	30.8	24.2	30.7	30.8	31	20.2	23.1	23.4	31.7	19.8	21.8	29.9	26.9	26.2	36.3
57	18.4	19.7	0	20.3	22.5	19.7	26.1	31.8	17.7	19.6	19.5	21.1	19.2	21.1	23.3	24.6	19.4	18.8	18.6	28.1	27.1	23.1	18.3	20.2	19.3	19.5	20.3	20.4	21.1	26.4	19.6	30.2	20.4	21.8	23.7	34.6	25.4	20.7	25.6	23.4	21.8	20.9	30.9	18.5	21.2	19	20.9	19	26.6
58	0	0	28.8	17.7	21.8	31	27.7	22.3	29.6	21.1	21.1	33.5	30.2	33.5	21.1	20.5	23	33.6	29.8	22.3	21.9	18.3	23.1	21.6	23.4	23.3	36	36.1	25.5	22.1	23.2	23.2	20.5	22.1	29.4	18	20.8	25.5	22.6	20.8	24.8	30.9	21.3	20.2	35.8	21.4	19.4	30.2	26.9
59	16.4	15.2	14.5	37.4	29.9	33.8	24.5	28.5	24.4	20	20	21	20.1	21	29.3	30.6	25.8	28.2	22.6	24.7	25.7	21.9	41.4	40	24.4	22.3	24.6	24.7	23.8	32.3	29.9	30.9	19.5	20.7	22.3	28.2	31.5	20.3	31.2	27	27.3	40.4	30.6	22.7	27.7	23	22.4	30.5	22.9
60	15.6	0	0	30.4	25.7	21.1	38.8	27.9	36.6	29	28.8	39.1	36.2	39.1	27.1	27.9	24.1	24.9	21.8	28.9	29.7	27.2	31.1	29.1	27.2	28.5	28.3	28.3	27.1	35.6	27.1	34	27.5	28.8	21.9	33.8	24.5	26.7	24.4	26.5	21	21.8	34.6	23	29.1	27	25.4	20.5	34
61	0	0	20.6	26.3	20.2	22.3	27.5	17.9	29.7	27.5	28	29.6	26.2	29.6	18.1	17.7	22.1	27.9	23.1	24.8	24.2	21.6	24.8	25.4	22.1	22.3	22.6	22.6	26.2	19.1	23	18.2	19.5	20.3	24.4	17.3	21.4	26.5	21.6	21	25.5	23.7	20	19.4	33	21.8	21.4	23.3	27.3
62	0	0	20.8	28	20.1	22.3	27.5	18.1	29.6	27.6	28	29.5	26.2	29.5	18	17.7	22	27.8	23	24.7	24.1	21.6	24.7	25.2	22	23.6	22.5	24	26.1	19	23	18.2	19.5	20.3	24.3	17	21.4	26.4	21.6	22.5	25.4	23.7	21	19.9	33	23.6	21.3	23.3	27.3
63	25	28.9	69.2	38.4	18.8	32.1	21.8	30.2	27.8	26.7	26.8	26.9	26.8	26.9	33.3	33.8	35.2	31.7	28.9	26.8	28.4	25	40.4	32.1	23	26.3	25	28.7	25.7	32.9	33.8	31.2	33.8	40	24.9	29.4	21.3	29.6	24.8	21.1	32.6	26.7	21.3	22.1	25.8	27.6	23.6	25	23.2
64	25	28.9	39.6	38.4	18.8	29.3	21.8	30.2	27.8	26.7	26.7	27	26.8	26.9	31.9	32.8	35.2	31.7	28.9	26.8	28.4	25	40.4	32.1	23	26.3	24.6	28.2	25.7	32.9	33.7	31.2	32.9	39.3	24.9	29.4	20.8	29.6	22.5	21.1	32.6	26.4	21.2	22.2	25.8	27.2	23.6	25	23.2
65	26.2	29	15.6	38.6	20.2	19.8	21.3	30.4	29.2	26.6	26.6	27.5	27.5	27.5	29.3	30.8	35.5	28.2	24.6	28	31.7	30.1	41	35.1	22.9	27.2	23.6	24	27	33	29.6	31.3	30.8	33.3	21.8	29.5	22.2	29.7	25	21.9	37.7	31.3	22.7	19.2	27.4	30	23.6	24.8	22.4
66	0	0	0	17.7	17.3	17.3	17.2	17.8	17.5	18.1	18.5	17.9	17.9	17.9	18.1	17.9	17.6	17.6	17.4	17.9	17.1	17.1	17.5	17.5	17.7	17.4	17.4	17.3	17.6	17.6	17.5	17.8	18.2	18.2	17.9	17.6	17.2	17.2	17.1	18.1	17.5	17.5	17.2	17	18.2	18.5	17.2	17.4	17.2
67	21.2	17	0	21	19.3	26.3	25.5	25.7	30.7	21.9	22	23.7	22.4	23.7	22.8	23.6	20.4	23.7	21	20.3	20.4	19.6	30.7	21.6	20	19.3	19	19.5	24	25.9	19.4	24.8	23.4	19.9	33.9	24.7	25.1	19.1	27.4	92.9	18.2	21.3	24	18.9	24.9	19.7	19.3	20.8	25.8
68	17.8	30.5	15.7	33.7	20.3	18.6	18.9	30.7	20.4	21	20.9	22.8	20.2	22.2	24.7	26	22.9	19.7	19.6	26	28	22.7	21.7	19.9	20.8	19.7	18.8	19.3	20.6	32.9	18.1	31.2	24	26.7	19.7	34	19.5	20.7	19.9	22.9	22.7	18.8	18.3	20.6	29.7	19.7	19.7	18.6	21
69	25	19.6	0	25	22.6	18.5	32.8	31.3	18.9	24	24.1	31.5	30.1	31.5	23.6	25.4	21.7	19	19	30	26.2	34.6	18.7	18.3	22.2	25.3	23.5	24.4	21.5	27.9	21.7	29.4	21.8	25.3	19.3	33.9	19	22.7	18.9	20.7	22.6	22.7	19.8	33.8	24.1	25.1	20.7	18.8	29.1
DDH
[truncated: 24 more columns]
