# Supplementary material for: Whole-Genome Sequencing and Bioinformatics as Pertinent Tools to Support Helicobacteracae Taxonomy, Based on Three Strains Suspected to Belong to Novel Helicobacter Species
Source: Front Microbiol. 2019 Dec 6;10:2820. doi: 10.3389/fmicb.2019.02820 (PMC6908825; doi:10.3389/fmicb.2019.02820)
Supplement: TABLE S2 — Strain list used in the study. WGS, 16S rRNA gene, and gyrA accession numbers are indicated. Similar accession numbers means that the nucleotide sequences of 16S rRNA and gyrA genes were extracted from Genbank annotation or with blastn command line tool (using WGS file as “subject” and the 16S rRNA or gyrA sequence from another strain as “query”). [file Table_2.XLSX]

## Sheet: Feuil1
Id	Species	Strain	WGS accession	16S rRNA accession	gyrA accession
-	"H. labetoulli sp. nov." 48519	-	-	-	-
-	"H. burdigaliensis sp. nov." 2005/566H	-	-	-	-
-	H. felis Cn23e	-	-	-	-
1	Helicobacter acinonychis	Sheeba	AM260522.1	AM260522	AM260522
2	Helicobacter anseris	MIT 04-9362	NZ_NXLX01000010.1	DQ415545.1	KT599911
3	Helicobacter apodemus	MIT 03-7007	JRPC02000099.1	JRPC01000143.1	JRPC01000004.1
4	Helicobacter aurati	MIT 97-5075	NXLW01000001.1	NR_025124.1	KT697620
5	Helicobacter baculiformis	M50	FZMF01000001.1	NR_044067	KM668538
6	Helicobacter bilis	ATCC 43879	ACDN02000002.1	ACDN02000002	ACDN02000046
7	Helicobacter bilis	ATCC 49314	JRPI02000001.1	JRPI01000001.1	JRPI01000002.1
8	Helicobacter bilis	ATCC 49320	JRPJ02000001.1	JRPJ01000003.1	JRPJ01000002.1
9	Helicobacter bilis	ATCC 51630	JMKW01000001.1	NR_029182	KJ664802
10	Helicobacter bilis	Missouri	JRPH02000001.1	JRPH01000088.1	JRPH01000001.1
11	Helicobacter bilis	WiWa	AQFW01000001.1	AQFW01000010	AQFW01000004
12	Helicobacter bizzozeronii	CCUG 35545	CAGP01000001.1	CAGP01000099	CAGP01000064
13	Helicobacter bizzozeronii	CIII-1	NC_015674.1	FR871757	FR871757
14	Helicobacter brantae	MIT 04-9366	NXLV01000001.1	NR_043799.1	KT697622
15	Helicobacter canadensis	NCTC 13221	UGHW01000001.1	KJ534296	KM023715
16	Helicobacter canadensis	MIT 98-5491	ABQS01000001.1	ABQS01000108	ACSF01000002
17	Helicobacter canis	NCTC 12410	UGHV01000001.1	UGHV01000001.1	UGHV01000001.1
18	Helicobacter canis	NCTC 12740	AZJJ01000001.1	AZJJ01000002	AZJJ01000002
19	Helicobacter canis	ATCC 51401	VXKE01000001.1	NR_043052	KM023717
20	Helicobacter cetorum	MIT 99-5656	CP003481.1	CP003481	CP003481
21	Helicobacter cetorum	MIT 00-7128	CP003479.1	CP003479	CP003479
22	Helicobacter cholecystus	ATCC 700242	NXLU01000001.1	NR_043108	KM065461
23	Helicobacter cinaedi	NCTC 12221	UGHZ01000001.1	UGHZ01000001.1	UGHZ01000001.1
24	Helicobacter cinaedi	PAGU611	NC_017761.1	AP012344	AP012344
25	Helicobacter cinaedi	ATCC BAA-847	NC_020555.1	AP012492	AP012492
26	Campylobacter jejuni	NCTC 11168	AL111168.1	AL111168	AL111168
27	Helicobacter cynogastricus	329937_4	FZMQ01000001.1	FZMQ01000001.1	FZMQ01000001.1
28	Helicobacter equorum	EqF1	FZPO01000001.1	KJ534299	KM492934
29	Helicobacter felis	ATCC 49179	NC_014810.2	FQ670179	FQ670179
30	Helicobacter fennelliae	MRY12-0050	BASD01000001.1	BASD01000003	BASD01000003
31	Helicobacter fennelliae	NCTC 13102	UAWL01000001.1	UAWL01000001.1	UAWL01000001.1
32	Helicobacter ganmani	MIT 99-5101	NXLS01000001.1	NXLS01000001.1	NXLS01000001.1
33	Helicobacter heilmannii	ASB1	CDMK01000001.1	HE984298	HE984298
34	Helicobacter hepaticus	ATCC 51449	NC_004917.1	AE017125	AE017125
35	Helicobacter himalayensis	YS1	NZ_CP014991.1	KJ716794.1	NZ_CP014991.1
36	Helicobacter sp	MIT 03-1614	JRMS02000001.1	JRMS01000038.1	JRMS01000014.1
37	Helicobacter sp	MIT 03-1616	JROY02000001.1	JROY01000065.1	JROY01000040.1
38	Helicobacter sp	MIT 05-5293	JROZ02000001.1	JROZ01000016.1	JROZ01000001.1
39	Helicobacter sp	MIT 11-5569	JRPB02000001.1	JRPB01000015.1	JRPB01000001.1
40	Helicobacter sp	MIT 01-6451	JRMQ02000001.1	JRMQ01000002.1	JRMQ01000002.1
41	Helicobacter sp	MIT 09-6949	JRPR02000001.1	JRPR01000090.1	JRPR01000008.1
42	Helicobacter macacae	MIT 99-5501	NZ_KI669454.1	AZJI01000005	AZJI01000005
43	Helicobacter magdeburgensis	MIT 96-1001	NZ_JRPE02000054.1	JRPE01000101.1	JRPE01000123.1
44	Helicobacter marmotae	MIT 98-6070	NXLR01000001.1	NR_041825	KM492936
45	Helicobacter mesocricetorum	87012	FZPJ01000069.1	FZPJ01000069.1	FZPJ01000069.1
46	Helicobacter muridarum	ST1	JRPD02000001.1	M80205	KM065465
47	Helicobacter mustelae	NCTC 12198	NC_013949.1	FN555004	FN555004
48	Helicobacter pametensis	ATCC 51478	JADE01000001.1	JADE01000006	JADE01000007
49	Helicobacter pullorum	CCUG 33837	VZPA01000001.1	NR_043053	DQ836338
50	Helicobacter pullorum	MIT 98-5489	ABQU01000001.1	ABQU01000097	ABQU01000014
51	Helicobacter pullorum	57675_H01	UGJF01000001.1	UGJF01000001.1	UGJF01000001.1
52	Helicobacter pullorum	MGYG-HGUT-01312	CABKNZ010000001.1	CABKNZ010000001.1	CABKNZ010000001.1
53	Helicobacter pylori	ATCC 43504	NZ_LS483488.1	AIHX01000070.1	KT198991
54	Helicobacter pylori	India7	NC_017372.1	CP002331	CP002331
55	Helicobacter pylori	PeCan18	NC_017742.1	CP003475	CP003475
56	Helicobacter pylori	SouthAfrica7	NC_017361.1	CP002336	CP002336
57	Helicobacter rodentium	ATCC 700285	JHWC01000001.1	U96296	JHWC01000002
58	Helicobacter salomonis	56878	FZLY01000072.1	FZLY01000072.1	FZLY01000072.1
59	Helicobacter saguini	MIT 97-6194	JRMP02000001.1	JRMP01000157.1	JRMP01000178.1
60	Wolinella succinogenes	DSM 1740	NC_005090.1	BX571657	BX571658
61	Helicobacter suis	HS1	ADGY01000001.1	ADGY01000105	ADGY01000125
62	Helicobacter suis	HS5	FZKN01000001.1	ADHO01000023	ADHO01000001
63	Helicobacter trogontum	ATCC 49310	JRPK02000001.1	JRPK01000360.1	JRPK01000178.1
64	Helicobacter trogontum	50960	FZNF01000001.1	FZNF01000001.1	FZNF01000001.1
65	Helicobacter trogontum	ATCC 700114	JRPL02000001.1	JRPL01000013.1	JRPL01000001.1
66	Mycobacterium tuberculosis	H37Rv	NC_000962.3	AL123456	AL123456
67	Helicobacter typhlonius	MIT 97-6810	NZ_LN907858.1	AF127912	KM065469
68	Helicobacter valdiviensis	WBE14	NBIU01000001.1	KF549903.1	KT590048
69	Helicobacter winghamensis	ATCC BAA-430	ACDO01000001.1	ACDO01000013	ACDO01000016
